# Supplementary material for: Regional and Age-Related Variations in Blood Calcium Levels among Patients with Plasmodium falciparum and P. vivax malaria: A Systematic Review and Meta-Analysis
Source: Nutrients. 2023 Oct 25;15(21):4522. doi: 10.3390/nu15214522 (PMC10650696; doi:10.3390/nu15214522)
Supplement: Supplementary file 1 [file nutrients-15-04522-s001.zip]

Archive with 4 entries (4 files):
- Table S1. Search terms.pdf
- Table S2. Details of included studies.xlsx
- Table S3. Quality of included studies.xls
- Table S4. Meta-regression results.pdf
