# Supplementary material for: Regional and Age-Related Variations in Blood Calcium Levels among Patients with Plasmodium falciparum and P. vivax malaria: A Systematic Review and Meta-Analysis
Source: Nutrients. 2023 Oct 25;15(21):4522. doi: 10.3390/nu15214522 (PMC10650696; doi:10.3390/nu15214522)
Supplement: Supplementary file 1 [file nutrients-15-04522-s001.zip › Table S2. Details of included studies.xlsx]

## Sheet: Sheet1
Regional and age-related variations in blood calcium levels among patients with Plasmodium falciparum and P. vivax malaria: A systematic review and meta-analysis Kwuntida Uthaisar Kotepui1†, Aongart Mahittikorn2†, Polrat Wilairatana3*, Frederick Ramirez Masangkay4, Manas Kotepui1* 1Medical Technology, School of Allied Health Sciences, Walailak University, Thasala, Nakhon Si Thammarat 80160, Thail…
Table S2. Details of included studies
No.	Authors	Publication year	Year ranges	Study design	Study location	Continent	Year of conduction	Participants (n)	Plasmodium spp.	Mean age in any groups	Age range (years)	Age group	Clinical malaria (severe, uncomplicated, mild)	Clinical malaria (symptomatic or asymptomatic)	Qualitative synthesis of calcium levels	Calcium levels (mean, SD) or median with range	Parasitemia in each groups (parasites/uL)	Method for malaria	Method for calcium mesurement	Blood samples
1	Abdelsalam et al., 2016	2016	2010–2019	Cross-sectional study	Sudan	Africa	2013–2014	Patients with malaria (75), normal healthy controls (75)	P. falciparum	Patients with malaria (75): 25.69±7.14, normal healthy controls (75): 26.35±5.56	Adults (≥ 18 years)	Adults	Not specified	Symptomatic malaria	1. Significant decrease levels of calcium was observed in patients with malaria when compared to uninfected controls. 2. Calcium levels were decreased with increasing parasitaemia	Patients with malaria (75): 7.570±2.08, normal healthy controls (75): 9.850±1.31 mg/dL	Not specified	Microscopic method, RDT	Atomic absorption spectrometry	Serum
2	Asaolu et al., 2009	2009	2000–2009	Case-control study	Nigeria	Africa	Not specified	Pregnant women: patients with malaria (195), uninfected controls (100)	P. falciparum	Not specified	20–43 years	Adults	Not specified	Not specified	Significant decrease levels of calcium was observed in patients with malaria when compared to uninfected controls.	Pregnant women: patients with malaria (70): 5.82 ± 1.29 , uninfected controls (90): 9.23 ± 0.39 mg/ml	Not specified	Microscopic method	Atomic absorption spectrometry	Serum
3	Ayoola et al., 2005	2005	2000–2009	Case-control study	Nigeria	Africa	Not specified	Patients with malaria (30), uninfected controls (39)	P. falciparum	Patients with malaria (30): median 34 (6-108) uninfected controls (39): median 42 (7-108) months	Patients with malaria (30): 6-108 uninfected controls (39): 7-108 months	Children	Severe and non-severe malaria	Symptomatic malaria	Significant decrease levels of calcium was observed in patients with malaria when compared to uninfected controls.	Patients with malaria (30): 2.15±0.17, uninfected controls (39): 2.25±0.13 mmol/L	Not specified	Microscopic method	Trinder (1960)	Serum
4	Davis et al., 1991	1991	Before 2000	Cross-sectional study	Thailand	Asia	1988-1989	172 adult patients with slide positive falciparum malaria	P. falciparum	29.9	14–72 years	Adults	Severe and non-severe malaria	Symptomatic malaria	1. Significant increased levels of calcium was observed in patients who died when compared to survivors. 2. No difference in levels of calcium was observed in patients with severe malaria when compared to non-severe malaria	Died (16): 2.24±0.18 , survived (156): 2.16 ±0.12 mmol/L	Not specified	Microscopic method	ERIS selective multitest analyser 6170 using reagents obtained from Merck Diagnostics.	Plasma
5	Davis et al., 1993	1993	Before 2000	Cross-sectional study	China	Asia	1991	Patients with malaria (18), normal healthy controls (10)	P. falciparum, P. vivax	P. falciparum (10): 21 (11-40), P. vivax (8): 26 (18-38), normal healthy controls (10): 29 (20-46)	P. falciparum (10): 11-40, P. vivax (8): 18-38, normal healthy controls (10): 20-46	Adults	Severe and non-severe malaria	Symptomatic malaria	1. No difference in levels of calcium was observed in patients with malaria when compared to uninfected controls. 2. Significant decrease levels of calcium was observed in patients with P. falciparum malaria when compared to uninfected.	Patients with malaria (18): 1.18 (1.13-1.21), P. falciparum (10): 1.17 (1.12-1.23), P. vivax (8): Not specified, normal healthy controls (10): 1.20 (1.18-1.24) mmol/L	P. falciparum (10): 49600 (400-153000), P. vivax (8): 5700 (70-31100)	Microscopic method	SMAC II analyser (Bayer Diagnostics, Tarrytown, New York, USA).	Serum
6	Dondorp et al., 2004	2004	2000–2009	Cohort study	Vietnam	Asia	Not specified	268 consecutive adult patients with severe malaria	P. falciparum	Fatal cases (46): 34.5 (24–54), survivors (222): 30 (22–39)	Fatal cases (46): 15–74, survivors (222): 15–79	Adults	Severe malaria	Symptomatic malaria	No difference in calcium was observed between fatal cases and survivors	Fatal cases (46): 0.95 (0.73–1.17), survivors (222): 0.98 (0.80–1.16) mmol/L	Fatal cases (46): geometric mean 75,600 (38,200–150,000, survivors geometric mean 54,400 (40,000–75,900)	Not specified	Aeroset multichannel analyzer (Abbott Laboratories, Maidenhead, UK).	Plasma
7	Inocent et al., 2007	2007	2000–2009	Case-control study	Cameroon	Africa	2004–2005	Patients with malaria (54), healthy controls (62)	P. falciparum	Patients with malaria (54): 2.6 ± 1.6, healthy controls (62): 2.2 ± 1.3	≤ 6 years	Children	Not specified	Not specified	Significant decrease levels of calcium was observed in patients with malaria when compared to uninfected controls	Patients with malaria (54): 81.3 ± 23.7, healthy controls (62): 96.3 ± 16.7 mg/L	10701.4 ± 31599.9	Microscopic method	Colorimetric method using 5-Br-PAPS and methyl-thymol blue (Biosystem),	Serum
8	Maitland et al., 2005	2005	2000–2009	Clinical trials	Kenya	Africa	2002–2003	56 Kenyan children (42 who survived and 14 who died)	P. falciparum	Fatal cases (14): 2.1±1.7, survivors (42): 2.5±1.9	> 2 months	Children	Severe malaria	Symptomatic malaria	No difference in calcium was observed between fatal cases and survivors	Fatal cases (14): 2.4±0.1, survivors (42): 2.5±0.1 mmol/L	Fatal cases (14): geometric mean 42000 (14000–125000), survivors (42): 70000 (37000–136000)	Not specified	Vitalab Selectra E analyzer; Vital Scientific	Plasma
9	Mfonke et al., 2010	2010	2010–2019	Cross-sectional study	Cameroon	Africa	2007	45 children who had come for vaccination or counselling (control), Uncomplicated malaria (94), malria anemia (73), cerebral malaria (45),cerebral malaria/malaria anemia (13)	P. falciparum	Uncomplicated malaria (94): 41.56 months ± SE 5.12, malria anemia (73): 49.93 ± SE 5.71, cerebral malaria (45): 26.13 ± SE 2.41, cerebral malaria/malaria anemia (13): 36.7 ± SE 8.98, children who had come for vaccination or counselling (45 control): 59.07 ± SE 8.82	Uncomplicated malaria (94): 6-168 months, malria anemia (73): 7-156 months, cerebral malaria (45): 6-134 months, cerebral malaria/malaria anemia (13): 9-96 months, children who had come for vaccination or counselling (45 control): 6-156 months	Children	Severe and non-severe malaria	Symptomatic malaria	1. No difference in calcium was observed in patients with malaria (uncomplicated, malaria anemia, cerebral malaria) compared to uninfected controls. 2. No difference in calcium between severe (malaria anemia, cerebral malaria) and non-severe malaria.	Uncomplicated malaria (94): 1.62 ± SE0.36, malaria anemia (73): 1.85 ± SE0.62, cerebral malaria (45):1.62 ± SE0.34, cerebral malaria/malaria anemia (13): 1.86± SE0.53, children who had come for vaccination or counselling (45): 1.78± SE0.41 mmol/L	Not specified	Microscopic method, RDT	Spectrophotometry using commercial kits	Plasma
10	Mishra et al., 2013	2013	2010–2019	Cross-sectional study	India	Asia	2014-2015	Patients with malaria (70): P. falciparum (30), P. vivax (30), mixed infections (10), uninfected controls (not specified)	P. falciparum, P. vivax, mixed infections	Patients with malaria (70): 29.20± 4.09, uninfected controls (Not specified): 33.1±4.22	5->50 years	Children and adults	Severe and non-severe malaria	Symptomatic malaria	Significant decrease levels of calcium was observed in patients with malaria when compared to uninfected controls	Patients with malaria (70): 7.16± 4.77, uninfected controls (Not specified): 9.87± 0.23 mg/dL	> 20% infected red blood cells	Microscopic method	Method of ‘Clark and Collip’ modification by Kramer-Tisdall Method.	Serum
11	Okon et al., 2022	2022	2020–2023	Cross-sectional study	Nigeria	Africa	2021	Patients with malaria (50), uninfected controls (30)	P. falciparum	Patients with malaria (50): 6.01 ± 4.46, uninfected controls (30): 7.52 ± 3.72	Not specified	Children	Not specified	Not specified	1. No difference in calcium was observed between malaria and uninfected controls. 2. Significant decreased levels ofcalcium was observed in patients with severe malaria when compared to mild malaria. 3. Significant decreased levels of calcium was observed in patients with moderate malaria when compared to mild malaria. 4. No difference in calcium was observed between moderate and severe malaria.	Patients with malaria (50): 2.08 ± 0.37, mild malaria (22): 2.33 ± 0.32, moderate malaria (16): 1.86 ± 0.25, severe malaria (12): 2.13 ± 0.42, uninfected controls (30): 2.18 ± 0.23 mmol/L	Not specified	Microscopic method	Modified ortho-cresolphthalein complexone using calcium commercial kit (AGAPPE) from Switzerland	Serum
12	Prabha et al., 1998	1998	Before 2000	Cross-sectional study	India	Asia	1995-1996	60 adults with malaria	P. falciparum, P. vivax, mixed infections	Not specified	Not specified	Adults	Severe and non-severe malaria	Symptomatic malaria	Not specified	Complicated falciparum (8): 7.1 ± 0.99, complicated mixed infections (9): 7.7 ± 0.56, uncomplicated falciparum (10): 8.09 ± 1.15, uncomplicated mixed infections (15): 8.56 ± 0.46, P. vivax (18): 8.5 ± 0.42 mg/dl	Not specified	Microscopic method, Quantitative buffy coat assay	Not specified	Serum
13	St. John et al., 1995	1995	Before 2000	Case-control study	Vietnam	Asia	1992	Patients with severe malaria (25), uninfected controls (10)	P. falciparum	Patients with severe malaria (25): group 1 (14): 34 (18-60), group 2 (11): 38 (19-63), uninfected controls (10): 33 (22-45)	18–63 years	Adults	Severe malaria	Symptomatic malaria	Significant decrease levels of calcium was observed in patients with malaria when compared to uninfected controls	Patients with severe malaria (25): group 1 (14): 1.18±0.05, group 2 (11): 1.10±0.08, uninfected controls (10): 1.23 ±0.02 mmol/L	Patients with severe malaria (25): group 1 (14): 9400 (420-207340), group 2 (11): 36300 (1400-941240)	Microscopic method	ICA 2 Analyzer (Radiometer, Copenhagen, Denmark)	Serum
14	Tyagi et al., 2017	2017	2010–2019	Cross-sectional study	India	Asia	Not specified	Patients with malaria (551), uninfected controls (211)	Not specified	Not specified	13–82 years	Children and adults	Non-severe malaria	Symptomatic malaria	Significant decrease levels of calcium was observed in patients with malaria when compared to uninfected controls	Patients with malaria (551): 7.25 ± 0.52, uninfected controls (211): 9.9 ± 0.72 mg/dl	Not specified	Microscopic method	Spectrophotometric commercially amiable diagnostic kit method	Plasma
